# Supplementary material for: Development of a Genetically Engineered Porcine Model of Rhabdoid Tumor Predisposition Syndrome Type 1 (RTPS-1)
Source: Cancers (Basel). 2026 Jun 9;18(12):1879. doi: 10.3390/cancers18121879 (PMC13297256; doi:10.3390/cancers18121879)
Supplement: Supplementary file 1 [file cancers-18-01879-s001.zip]

Archive with 2 entries (2 files):
- cancers-4294267-table s1-SMARCB1 Project - Subject Database.xlsx
- cancers-4294267-table s2-Target Sequences.pdf
