# Supplementary material for: Development of a Genetically Engineered Porcine Model of Rhabdoid Tumor Predisposition Syndrome Type 1 (RTPS-1)
Source: Cancers (Basel). 2026 Jun 9;18(12):1879. doi: 10.3390/cancers18121879 (PMC13297256; doi:10.3390/cancers18121879)
Supplement: Supplementary file 1 [file cancers-18-01879-s001.zip › cancers-4294267-table s1-SMARCB1 Project - Subject Database.xlsx]

## Sheet: F0 Generation
										SMARCB1		TP53
Animal ID	Litter #	Yr	ID	Sex	Birthdate	Generation	gDNA sample ID	Dam	Sire	Variant detected	Genotype	Variant detected	Genotype
20-0481-1	048	20	0481	F	2020-02-25	F0	g5339	stock	stock	No	None detected	No	Unedited
20-0482-1	048	20	0482	F	2020-02-25	F0	g5340	stock	stock	Yes	Exon 4 indel	No	Unedited
20-0483-3	048	20	0483	M	2020-02-25	F0	g5341	stock	stock	Yes	Exon 4 indel	No	Unedited
20-0484-3	048	20	0484	M	2020-02-25	F0	g5342	stock	stock	Yes	Exon 4-5 excision	No	Unedited
20-0485-3	048	20	0485	M	2020-02-25	F0	g5343	stock	stock	Yes	Exon 4 indel	No	Unedited
20-0486-3	048	20	0486	M	2020-02-25	F0	g5344	stock	stock	No	None detected	No	Unedited
20-0487-3	048	20	0487	M	2020-02-25	F0	g5345	stock	stock	No	None detected	No	Unedited
20-0488-3	048	20	0488	M	2020-02-25	F0	g5346	stock	stock	Yes	Exon 4-5 excision	No	Unedited
20-0489-3	048	20	0489	M	2020-02-25	F0	g5347	stock	stock	No	None detected	No	Unedited
20-0480-3	048	20	0480	M	2020-02-25	F0	g5348	stock	stock	Yes	Exon 4 indel	No	Unedited
20-0491-1	049	20	0491	F	2020-02-25	F0	g5349	stock	stock	No	None detected	No	Unedited
20-0492-3	049	20	0492	M	2020-02-25	F0	g5350	stock	stock	No	None detected	No	Unedited
20-0493-3	049	20	0493	M	2020-02-25	F0	g5351	stock	stock	Yes	Exon 4 indel	No	Unedited
20-0494-3	049	20	0494	M	2020-02-25	F0	g5352	stock	stock	Yes	Exon 4 indel	No	Unedited
20-0495-3	049	20	0495	M	2020-02-25	F0	g5353	stock	stock	No	None detected	No	Unedited
21-3541-1	354	21	3541	F	2021-03-11	F1	g7426	20-0482-1	20-0484-3	Yes	Variant A	No	+/+	SMARCB1 Variant allele only
21-3542-1	354	21	3542	F	2021-03-11	F1	g7427	20-0482-1	20-0484-3	Yes	Variant A	No	+/+	SMARCB1 Variant allele only
21-3543-1	354	21	3543	F	2021-03-11	F1	g7428	20-0482-1	20-0484-3	Yes	Variant A	No	+/+	SMARCB1 Variant allele only
21-3544-3	354	21	3544	M	2021-03-11	F1	g7429	20-0482-1	20-0484-3	No	None detected	No	+/+	No SMARCB1 or TP53 variants
21-3545-3	354	21	3545	M	2021-03-11	F1	g7430	20-0482-1	20-0484-3	No	None detected	No	+/+	No SMARCB1 or TP53 variants
21-3546-3	354	21	3546	M	2021-03-11	F1	g7431	20-0482-1	20-0484-3	No	None detected	No	+/+	No SMARCB1 or TP53 variants
21-3547-3	354	21	3547	M	2021-03-11	F1	g7432	20-0482-1	20-0484-3	Yes	Variant A	No	+/+	SMARCB1 Variant allele only
21-3548-3	354	21	3548	M	2021-03-11	F1	g7433	20-0482-1	20-0484-3	Yes	Variant B	No	+/+	SMARCB1 Variant allele only
21-3561-1	356	21	3561	F	2021-04-28	F1	g7755	18-1838-1	20-0484-3	Yes	Variant B	No	+/+	SMARCB1 Variant allele only
21-3562-1	356	21	3562	F	2021-04-28	F1	g7756	18-1838-1	20-0484-3	Yes	Variant A	Yes	insAAAT/+	SMARCB1 Variant allele; TP53 +/-
21-3563-1	356	21	3563	F	2021-04-28	F1	g7757	18-1838-1	20-0484-3	Yes	Variant A	No	+/+	SMARCB1 Variant allele only
21-3564-3	356	21	3564	M	2021-04-28	F1	g7758	18-1838-1	20-0484-3	Yes	Exon 4-5 excision	No	+/+	SMARCB1 Excision only
21-3565-3	356	21	3565	M	2021-04-28	F1	g7759	18-1838-1	20-0484-3	Yes	Variant A	No	+/+	SMARCB1 Variant allele only
